# Supplementary material for: Using quantitative PCR with retrotransposon-based insertion polymorphisms as markers in sugarcane
Source: J Exp Bot. 2015 Jun 19;66(14):4239–50. doi: 10.1093/jxb/erv283 (PMC4493790; doi:10.1093/jxb/erv283)
Supplement: Supplementary Data [file supp_erv283_jexbot151100_file003.xlsx]

## Sheet: Plan1
	loci	transposable element	sequence	final concentration (nM)
SHCRBa_44D02 - scIvana present		scIvana1.2
	forward primer		ATATGAAAGAGCAGTCGCCTGGGT	300
	reverse primer		AGTCTCATGGCCTCTGCAAACTGT	300
	probe		FAM-TCCCTGGCTAGGAAGAAACACTCTGT-BKFQ	250
SHCRBa_44D02 - scIvana absent		scIvana1.2
	forward primer		AACGAGTTGCCGTAGACGGATGTA	300
	reverse primer		TCTTCAATTCTGCCCTGTTCGGCT	50
	probe		FAM-CCCAAGGATAATAAATGGCTGGGCCT-BkFQ	250
SHCRBa_15015 -scIvana present		scIvana1.4
	forward primer		ATATGAAAGAGCAGTCGCCTGGGT	900
	reverse primer		ACACATTATGACTCCTGCCTGCGA	900
	probe		FAM-AGCTGGAGCTGCATCTAGAACCTAAA-BKFQ	250
SHCRBa_15015 -scIvana absent		scIvana1.4
	forward primer		AACAGGACTGTGGAGCAGGTAGAT	900
	reverse primer		ACACATTATGACTCCTGCCTGCGA	900
	probe		FAM-AGCTGGAGCTGCATCTAGAACCTAAA-BKFQ	250
SHCRBa_11K15 - scIvana present		scIvana1.1
	forward primer		ATATGAAAGAGCAGTCGCCTGGGT	500
	reverse primer		AGCGTTTAGTGGAAAGTGTTGCCC	500
	probe		FAM-CTGTACCTCCAACACTATCGAGTCGACT-BKFQ	250
SHCRBa_11K15 - scIvana absent		scIvana1.1
	forward primer		AACAGAACACTGGTAGCAAGA	500
	reverse primer		TAGTGGAAAGTGTTGCCCTAAA	500
	probe		FAM-GAGAAATGCTGATTCTTATCCGCTGCTCT-BKFQ	250
Supplementary Table S2. Sequences and concentrations of primers and probes used. The primer concentrations are those used in Brazil on the Applied Biosystems 7300 Real-Time PCR system. In Australia, all primers were used at a final concentration of 500nm and reactions were run on an Applied Biosystems ViiA 7 Real-Time PCR system.
