# Supplementary material for: Using quantitative PCR with retrotransposon-based insertion polymorphisms as markers in sugarcane
Source: J Exp Bot. 2015 Jun 19;66(14):4239–50. doi: 10.1093/jxb/erv283 (PMC4493790; doi:10.1093/jxb/erv283)
Supplement: Supplementary Data [file supp_erv283_jexbot151100_file002.xlsx]

## Sheet: Sheet1
	BAC					Grass Genomes
	number	location			Genome	chrom	location		locus	description	PANTHER	PFAM	PFAM	PFAM	KOG	KEGGORTH
		begin	end				begin	end
SHRBa_011_K15
	5` to BAC
					Sorghum bicolor	8	42417857	42418225	Sobic.008G105700
	BAC begin
		15632	20539						SHRBa_011_K15.3	elongation factor Tu
					Sorghum bicolor	8	42533513	42539374	Sobic.008G106000	Putative uncharacterized		PF00009	PF03144	PF11987	KOG1144
					Oryza sativa	12	19199289	19205185	LOC_Os12g31880	translation initiation factor		PF00009	PF03144	PF11987
		20770	23067						SHCRBa_011_K15.4	Ureide Permease
					Sorghum bicolor	8	42539020	42541559	Sobic.008G106100	Putative uncharacterized		PF07168
					Oryza sativa	12	19161734	19165432	LOC_Os12g31890	Ureide Permease		PF07168
		97619	98821						SHCRBa_011_K15.13	pinoresinol_reductase_1
					Sorghum bicolor	8	42768091	42771347	Sobic.008G106700	similar to isoflavone reductase	PTHR14194	PF05368
					Zea mays	3	135111818	135133286	GRMZM2G326116	pinoresinol reductase	PTHR14194	PF05368				K00224
		101531	106814						scIvana1.1
	BAC end
	3` to BAC
						8	42761066	42761821	Sobic.008G106600	hypothetical
SHCRBa_044_D02
	5` to BAC				Sorghum bicolor	7	61280504	61283646	Sobic.007G192600	similar to FACT complex subunit SPT16	PTHR13980	PF00557	PF08512	PF08644	KOG1189
					Oryza sativa	8	19314778	19318231	LOC_Os08g31240	FACT complex subunit SPT16 putative expressed	PTHR13980	PF00557		PF08644	KOG1189
					Sorghum bicolor	7	61288124	61291009	Sobic.007G192700	similar to Os05g0373700	PTHR21713	PF00627	PF01849		KOG2239	K03626
					Zea mays	1	60165434	60167726	GRMZM2G000923	Nascent polypeptide-associated complex (NAC) alpha/source	PTHR21713		PF01849		KOG2239	K03626
					Zea mays				GRMZM5G877019	hypothetical
					Sorghum bicolor	7	61293371	61296157	Sobic.007G192800	similar to Nuclear transport factor 2	PTHR12612	PF02136			KOG2104
					Oryza sativa	8	26535057	26537389	LOC_Os08g42000	nuclear transport factor putative expressed	PTHR12612	PF02136			KOG2104
					Zea mays	1	194524205	194526962	GRMZM2G407249	hypothetical	PTHR12612	PF02136			KOG2104
					Sorghum bicolor	7	61296187	61311504	Sobic.007G192900	hypothetical	PTHR11945	PF00319
					Oryza sativa	8	26518976	26529016	LOC_Os08g41960	OsMADS37 MADS-box family gene with MIKC* type-box expressed	PTHR11945	PF00319
									GRMZM2G443517	hypothetical
					Sorghum bicolor	7	61312378	61316071	Sobic.007G193100	hypothetical
					Sorghum bicolor	7	61340052	61345722	Sobic.007G193200	similar to Methylthioadenosine/S-adenosyl nucleosidase	PTHR21234	PF01048				K01244
					Zea mays	1	194243577	194252745	GRMZM2G171111	methylthioadenosine nucleosidase 1	PTHR21234	PF01048				K01244
					Sorghum bicolor	7	61349792	61357683	Sobic.007G193300	similar to putative MADS-domain transcription factor	PTHR11945	PF00319	PF01486		KOG0014
					Oryza sativa	8	26507180	26512566	LOC_Os08g41950	OsMADS7 - MADS-box family gene with MIKCc type-box	PTHR11945	PF00319	PF01486		KOG0014
					Zea mays	1	194046502	194054556	GRMZM2G159397	K-box region and MADS-box transcription factor	PTHR11945	PF00319	PF01486		KOG0014
					Sorghum bicolor				Sobic.007G193400	hypothetical
					Sorghum bicolor	7	61367404	61373899	Sobic.007G193500	similar to Teosinte glume architecture 1		PF03110
					Oryza sativa	8	26501167	26506218	LOC_Os08g41940	OsSPL16 - SBP-box gene family member		PF03110
	BAC begin
		4567	6679						SHCRBa_044_D02.1	glycosylphosphatidylinositol
					Sorghum bicolor	7	61256609	61258839	Sobic.007G192200	similar to Lipid transfer protein-like		PF00234
					Oryza sativa	8	26554156	26557080	LOC_Os08g42040	LTPL80 - Protease inhibitor/seed storage/LTP family expressed		PF00234
					Zea mays	1	194690454	194692196	GRMZM2G083725	hypothetical		PF00234
		9728	15016						scIvana1.2
		15181	18458						SHCRBa_044_D02.4	emp24gp25Lp24_familyGOLD_family
					Sorghum bicolor	7	61251598	61254964	Sobic.007G192100	similar to Coated vesicle membrane protein-like	PTHR22811	PF01105			K0G1692
					Oryza sativa	8	26558844	26562158	LOC_Os08g42050	emp24/gp25L/p24 family protein putative expressed	PTHR22811	PF01105			K0G1692
					Zea mays	1	194693263	194696454	GRMZM2G083551	emp24/gp25L/p24 family/GOLD family	PTHR22811	PF01105			K0G1692
		27327	33102						SHCRBa_044_D02.7	ACT_domain_repeat_4
					Sorghum bicolor	7	61238225	61241528	Sobic.007G192000	similar to Os08g0533300	PTHR13734	PF01842
					Oryza sativa	8	26572162	26574946	LOC_Os08g42080	ACR5 putative expressed	PTHR13734	PF01842
					Zea mays	1	194707434	194710731	GRMZM2G083538	ACT domain/source	PTHR13734	PF01842
									SHCRBa_044_D02.9	C-terminal region of a signal
		63457	67106						SHCRBa_044_D02.11	ACT_domain_repeat_6
					Sorghum bicolor	7	61219428	61222940	Sobic.007G191900	similar to putative uncharacterized	PTHR13734	PF01842
					Oryza sativa	8	26601165	26605582	LOC_Os08g42100	ACT domain containing protein expressed	PTHR13734	PF01842
					Zea mays	1	194761999	194765199	GRMZM2G135617	hypothetical	PTHR13734	PF01842
		67250	74900						SHCRBa_044_D02.12	Ribosomal protein L7AeL30eS12eGadd45 family
									Conserved but not predicted in Sorghum
					Oryza sativa	8	14340459	14342940	LOC_Os08g23710	Ribosomal protein L7Ae putative expressed	PTHR23105	PF01248			KOG3166	KO2936
					Zea mays	1	194764577	194767711	GRMZM2G135654	Ribosomal protein L7Ae/L30e/S12e/Gadd45 family/source	PTHR23105	PF01248			KOG3166	KO2936
					Zea mays				GRMZM2G135733	hypothetical
	BAC end
	3` to BAC				Sorghum bicolor	7	61202234	61206647	Sobic.007G191700	similar to Cation exchanger-like		PF09753
					Oryza sativa	8	26606691	26609538	LOC_Os08g42110	expressed protein	PTHR13050	PF09753
					Zea mays	1	194767910	194771938	GRMZM2G436319	Membrane fusion protein Use1		PF09753
					Sorghum bicolor	7	61194917	61201356	Sobic.007G191600	similar to Os11g0311300	PTHR11097	PF01138	PF03725		KOG1613	K12586
					Zea mays	1	194789367	194798364	GRMZM5G886044	3'-5'-exoribonuuclease family	PTHR11097	PF01138	PF03725		KOG1613	K12586
					Sorghum bicolor				Sobic.007G191500	hypothetical
					Zea mays				GRMZM2G075042	hypothetical
					Sorghum bicolor	7	61189971	61191064	Sobic.007G191400	similar to Putative uncharacterized		PF02519
					Sorghum bicolor	7	61181579	61189532	Sobic.007G191300	hypothetical	PTHR24420	PF00069			KOG1187
									Truncated, conserved but not predicted in Maize
					Sorghum bicolor	7	61176997	61180220	Sobic.007G191200	similar to Disease resistant allele XA13	PTHR10791	PF03083			KOG1623
					Oryza sativa	8	26725898	26728795	LOC_Os08g42350	nodulin MtN3 family protein, putative expressed	PTHR10791	PF03083			KOG1623
					Zea mays	1	194965437	194968345	GRMZM2G368827	senescence-associated gene 29	PTHR10791	PF03083			KOG1623
					Zea mays	1	194965843	194968109	GRMZM5G875082	hypothetical
					Sorghum bicolor	7	61152794	61156551	Sobic.007G191100	similar to Os09g0508300	PTHR22883	PF01529			KOG1311
					Oryza sativa	8	26744794	26748485	LOC_Os08g42370	zinc finger DHHC domain-containing protein putative expressed	PTHR22883	PF01529			KOG1311
					Zea mays	1	195026666	195030944	GRMZM2G068657	DHHC-type zinc finger family	PTHR22883	PF01529			KOG1311
					Sorghum bicolor	7	61151778	61152515	Sobic.007G191000	hypothetical
					Sorghum bicolor	7	61142929	61144881	Sobic.007G190900	hypothetical
					Sorghum bicolor	7	61139146	61142697	Sobic.007G190800	similar to putative uncharacterized	PTHR21535	PF02953			KOG3489
					Oryza sativa	8	26749936	26751013	LOC_Os08g42380	mitochondrial import inner membrane translocase expressed	PTHR21535	PF02953			KOG3489
					Zea mays	1	195074393	195076645	GRMZM2G075003	translocase inner membrane subunit 8	PTHR21535	PF02953			KOG3489
					Sorghum bicolor	7	61132957	61140064	Sobic.007G190700	similar to PHO85-like	PTHR22958	PF03009			KOG2421
					Oryza sativa	8	26751370	26754564	LOC_Os08g42390	glycerophosphoryl diester phosphodiesterase family expressed	PTHR22958	PF03009			KOG2421
					Zea mays	1	195179488	195184434	GRMZM2G064962	PLC-like phosphodiesterase superfamily	PTHR22958	PF03009			KOG2421
					Sorghum bicolor	7	61116847	61120167	Sobic.007G190500	hypothetical
					Oryza sativa	8	26766816	26770345	LOC_Os08g42400	no apical meristem protein putative expressed		PF02365
					Zea mays	1	195218120	195221530	GRMZM2G054252	BAC domain/source		PF02365
					Zea mays	1	195217815	195219618	GRMZM2G054383	hypothetical
					Sorghum bicolor	7	61091240	61096923	Sobic.007G190400	hypothetical		PF10536
					Sorghum bicolor	7	61084921	61089051	Sobic.007G190300	hypothetical
Supplementary Table S3. Genomic neighbourhood of scIvana elements. The three BACs with the scIvana elements, SCHRBa_044_D02 (scIvana1.2), SCHRBa_011_K15 (scIvana1.1) SCHRBa_015_O15 (scIvana1.4) were masked and then screened against three grass genomes S. bicolor (v2.1), Z. mays (v6a) and O. sativa (v7.0). Genes were identified in the BACs and the three grass genomes. To identify putative genes in…
